# Supplementary material for: DNA Damage Response Pathways in Dinoflagellates
Source: Microorganisms. 2019 Jul 5;7(7):191. doi: 10.3390/microorganisms7070191 (PMC6680887; doi:10.3390/microorganisms7070191)
Supplement: Supplementary file 1 [file microorganisms-07-00191-s001.zip]

Archive with 2 entries (2 files):
- microorganisms-506447 supplementary figures.pdf
- microorganisms-506447 supplementary table.xlsx
